# Supplementary material for: Effects of the Developmental Regulator BOLITA on the Plant Metabolome
Source: Genes (Basel). 2021 Jun 29;12(7):995. doi: 10.3390/genes12070995 (PMC8305173; doi:10.3390/genes12070995)
Supplement: Supplementary file 1 [file genes-12-00995-s001.zip]

Archive with 1 entries (1 files):
- genes-1261149-supplementary.R
